# Supplementary material for: Modifications of Resorbable Root Canal Filling Materials for Primary Teeth: A Systematic Review
Source: Materials (Basel). 2026 Feb 28;19(5):950. doi: 10.3390/ma19050950 (PMC12985943; doi:10.3390/ma19050950)
Supplement: Supplementary file 1 [file materials-19-00950-s001.zip]

Archive with 1 entries (1 files):
- materials-4169063-supplementary.pdf
